# Supplementary material for: Triazole and Pyrazole Hybrids of Electrophilic Natural Products as Promising Anticancer Agents
Source: Molecules. 2026 Jan 19;31(2):355. doi: 10.3390/molecules31020355 (PMC12843775; doi:10.3390/molecules31020355)
Supplement: Supplementary file 1 [file molecules-31-00355-s001.zip]

Archive with 1 entries (1 files):
- molecules-4048187-supplementary.pdf
